# Supplementary material for: Statin-Induced Coenzyme Q Deficiency Induces Metabolic Reprogramming in Astrocytes
Source: Antioxidants (Basel). 2026 Jun 7;15(6):725. doi: 10.3390/antiox15060725 (PMC13295249; doi:10.3390/antiox15060725)
Supplement: Supplementary file 1 [file antioxidants-15-00725-s001.zip]

Archive with 2 entries (2 files):
- Supplementary Data.pdf
- Supplementary Figures.pdf
